# Supplementary material for: Collagen Induces a More Proliferative, Migratory and Chemoresistant Phenotype in Head and Neck Cancer via DDR1
Source: Cancers (Basel). 2019 Nov 9;11(11):1766. doi: 10.3390/cancers11111766 (PMC6896141; doi:10.3390/cancers11111766)
Supplement: Supplementary file 1 [file cancers-11-01766-s001.zip]

Archive with 2 entries (2 files):
- Supplementary files Word/Supplementary figures.docx
- Supplementary files Word/Supplementary tables.docx
